# Supplementary material for: 3-Methyl­quinoxaline-2-carb­oxy­lic acid 4-oxide monohydrate
Source: Acta Crystallogr Sect E Struct Rep Online. 2010 Jun 26;66(Pt 7):o1801. doi: 10.1107/S160053681002266X (PMC3006778; doi:10.1107/S160053681002266X)
Supplement: Supplementary file 2 [file e-66-o1801-Isup2.hkl]

# 
# h,k,l, Fc-squared, Fo-squared, sigma(Fo-squared) and status flag 
# 
data_I
_shelx_title ' sx2803 in P2(1)/c' 
_shelx_refln_list_code          4 
_shelx_F_calc_maximum      164.83 
_exptl_crystal_F_000       464.00 
_reflns_d_resolution_high  0.8600 
 
loop_ 
 _symmetry_equiv_pos_as_xyz 
 'x, y, z' 
 '-x, y+1/2, -z+1/2' 
 '-x, -y, -z' 
 'x, -y-1/2, z-1/2' 
 
_cell_length_a     6.0526 
_cell_length_b    18.0684 
_cell_length_c     8.9195 
_cell_angle_alpha  90.000 
_cell_angle_beta   98.520 
_cell_angle_gamma  90.000 
 
_shelx_F_squared_multiplier     1.000 
 
loop_ 
 _refln_index_h 
 _refln_index_k 
 _refln_index_l 
 _refln_F_squared_calc 
 _refln_F_squared_meas 
 _refln_F_squared_sigma 
 _refln_observed_status 
   1   0   0     1530.76     1234.36     22.85 o 
   2   0   0     4320.72     4182.92     98.41 o 
   3   0   0       46.49       49.34      7.47 o 
   4   0   0       79.29       95.23     14.25 o 
   5   0   0       88.35       54.59     18.50 o 
   6   0   0      372.76      324.80    166.08 o 
   1   1   0     4366.22     4270.28     61.41 o 
   2   1   0      434.35      389.59      9.84 o 
   3   1   0       11.00        7.80      3.59 o 
   4   1   0        8.10       17.64      4.75 o 
   5   1   0       15.38       12.64      7.92 o 
   6   1   0       90.50       68.64     27.57 o 
   0   2   0     2864.00     2705.36     54.06 o 
   1   2   0      440.33      337.52      9.19 o 
   2   2   0     4636.09     4413.84     73.88 o 
   3   2   0       68.57       81.17      5.69 o 
   4   2   0      234.49      226.79     10.52 o 
   5   2   0       24.47       28.21     10.35 o 
   6   2   0      157.81      162.04     33.58 o 
   1   3   0       80.42       70.46      2.82 o 
   2   3   0      376.82      329.05      8.65 o 
   3   3   0       60.10       86.78      5.58 o 
   4   3   0      200.49      179.63     13.92 o 
   5   3   0       10.79        9.95     10.06 o 
   6   3   0        3.53       20.89     12.18 o 
   0   4   0       14.08       14.31      2.16 o 
   1   4   0      722.36      622.38      6.51 o 
   2   4   0        0.70        0.32      2.24 o 
   3   4   0       18.56       12.06      3.57 o 
   4   4   0        2.97        3.90      7.24 o 
   5   4   0       21.18       14.11     13.67 o 
   6   4   0        2.37        4.16      7.54 o 
   1   5   0      381.71      341.48      8.06 o 
   2   5   0      435.62      392.55     13.38 o 
   3   5   0      959.44      972.44     29.89 o 
   4   5   0       81.99      100.75     15.70 o 
   5   5   0       41.80       45.56     12.29 o 
   6   5   0        0.63        2.98      8.88 o 
   0   6   0       87.41       94.47      6.01 o 
   1   6   0       65.64       63.80      3.66 o 
   2   6   0       46.44       33.25      4.18 o 
   3   6   0      102.90      112.21      9.86 o 
   4   6   0       31.79       40.56     13.51 o 
   5   6   0      115.69      123.21     17.29 o 
   6   6   0        0.38       11.81     11.91 o 
   1   7   0     2763.62     2730.98     45.57 o 
   2   7   0       85.80       85.09      4.78 o 
   3   7   0       21.21       13.10      5.87 o 
   4   7   0       41.46       53.55     12.00 o 
   5   7   0        0.02        7.69      8.94 o 
   6   7   0       29.52       23.41     10.41 o 
   0   8   0     7821.28     8545.54    219.23 o 
   1   8   0      637.41      613.88     12.49 o 
   2   8   0      209.37      207.95     10.65 o 
   3   8   0      146.04      148.72     14.54 o 
   4   8   0       24.46       50.34     12.09 o 
   5   8   0       13.80       13.68      9.75 o 
   6   8   0       38.06       38.27     12.44 o 
   1   9   0      800.14      877.80     17.58 o 
   2   9   0        0.31       -1.19      3.21 o 
   3   9   0      199.18      212.46     21.83 o 
   4   9   0        7.93       18.43     10.75 o 
   5   9   0       26.23       27.22     12.25 o 
   6   9   0       31.98       29.29     13.69 o 
   0  10   0      176.98      253.92     18.81 o 
   1  10   0      400.88      416.36     14.26 o 
   2  10   0       46.52       52.81      8.83 o 
   3  10   0       11.10       14.07      8.51 o 
   4  10   0        0.80       12.70      9.32 o 
   5  10   0       34.10       40.95     16.36 o 
   6  10   0        6.12        2.07      7.05 o 
   1  11   0       12.72       12.79      4.19 o 
   2  11   0       38.35       36.74      9.73 o 
   3  11   0       14.03       34.30     10.40 o 
   4  11   0      279.49      275.62     24.27 o 
   5  11   0       26.80       43.99     12.59 o 
   0  12   0       43.58       51.50     20.32 o 
   1  12   0      122.16      142.95     17.39 o 
   2  12   0        5.35       18.00      8.27 o 
   3  12   0      430.22      440.39     46.02 o 
   4  12   0       59.05       44.64     12.25 o 
   5  12   0        6.31       11.49      9.89 o 
   1  13   0        3.50        9.71      8.01 o 
   2  13   0      299.71      321.23     50.66 o 
   3  13   0       23.60       36.52     13.00 o 
   4  13   0      484.07      514.97     95.31 o 
   5  13   0        4.25       22.37     18.17 o 
   0  14   0      157.05      141.67     43.80 o 
   1  14   0       32.40       24.36     12.11 o 
   2  14   0      225.76      212.35     74.63 o 
   3  14   0      661.62      661.80    104.17 o 
   4  14   0        1.52        1.93      7.21 o 
   5  14   0      146.14      115.16     21.77 o 
   1  15   0       80.07       41.85     13.16 o 
   2  15   0      168.66      161.18     61.40 o 
   3  15   0       10.19       18.52     13.98 o 
   4  15   0       10.83       11.52     11.84 o 
   0  16   0        0.15       -1.66     16.20 o 
   1  16   0        1.11       -3.46     10.12 o 
   2  16   0        0.23        3.28     11.17 o 
   3  16   0       46.30       30.18     17.73 o 
   4  16   0       26.76       28.72     16.77 o 
   1  17   0        0.75        2.80     13.31 o 
   2  17   0       10.07       -2.59     10.59 o 
   3  17   0        1.22       10.13     11.52 o 
   4  17   0        9.53       32.30     12.95 o 
   1  18   0       31.55        7.26     13.62 o 
   2  18   0        4.45        5.74     14.61 o 
   3  18   0        5.92       43.68     19.31 o 
   2  19   0        0.54       19.11     24.26 o 
   2  20   0        6.05        6.41      8.41 o 
  -7   1   1        2.74        7.15      8.75 o 
  -6   1   1      149.69      111.79     21.68 o 
  -5   1   1        0.20        9.42      8.51 o 
  -4   1   1       10.86       12.32      4.46 o 
  -3   1   1        9.45       12.74      2.99 o 
  -2   1   1     1523.09     1329.88     18.87 o 
  -1   1   1      596.68      499.92      6.12 o 
   0   1   1      795.78      669.85     11.93 o 
   1   1   1     1548.20     1344.49     20.40 o 
   2   1   1     3087.69     2903.29     46.25 o 
   3   1   1     1607.08     1539.84     30.27 o 
   4   1   1      157.85      182.21     11.17 o 
   5   1   1       89.47       74.00     18.67 o 
   6   1   1      154.24       91.39     13.51 o 
  -6   2   1       41.24       37.61     13.76 o 
  -5   2   1      352.68      324.35     38.76 o 
  -4   2   1       62.37       62.22      8.34 o 
  -3   2   1      171.81      173.08      6.93 o 
  -2   2   1     1078.90      948.98     14.11 o 
  -1   2   1     1658.64     1361.38     15.76 o 
   0   2   1      457.69      386.37      6.62 o 
   1   2   1     1276.99     1146.44     18.46 o 
   2   2   1      163.59      165.90      6.93 o 
   3   2   1      172.01      176.32      8.00 o 
   4   2   1        0.36        8.31      5.71 o 
   5   2   1        0.85        8.81      7.19 o 
   6   2   1       26.30       24.68      9.34 o 
  -6   3   1      144.53      137.10     37.13 o 
  -5   3   1        9.73        9.96      8.66 o 
  -4   3   1      171.81      176.74     14.57 o 
  -3   3   1      449.82      474.13     12.74 o 
  -2   3   1     2058.81     1888.35     27.13 o 
  -1   3   1     1125.07      989.53     12.11 o 
   0   3   1      518.27      415.89      7.61 o 
   1   3   1     2321.07     2188.82     32.26 o 
   2   3   1       21.17       27.45      3.30 o 
   3   3   1        0.54        0.35      2.74 o 
   4   3   1     1125.22     1160.58     44.28 o 
   5   3   1        2.75       11.41      9.98 o 
   6   3   1       22.78       55.49     18.97 o 
  -6   4   1        5.08        8.47     10.15 o 
  -5   4   1       36.20       37.47     11.80 o 
  -4   4   1       36.89       45.32      9.53 o 
  -3   4   1     2394.11     2490.06     47.45 o 
  -2   4   1     1056.93      996.50     14.58 o 
  -1   4   1       15.60       12.22      1.37 o 
   0   4   1      145.47      142.17      3.84 o 
   1   4   1       39.38       34.16      2.43 o 
   2   4   1        2.23        2.01      2.69 o 
   3   4   1     1175.10     1142.61     29.85 o 
   4   4   1       84.62      126.25     19.19 o 
   5   4   1      106.01      123.77     18.76 o 
   6   4   1        9.16        5.21      7.69 o 
  -6   5   1       19.80       15.20      9.76 o 
  -5   5   1        8.31        9.83      8.62 o 
  -4   5   1       12.32       21.08      8.84 o 
  -3   5   1        0.62       -0.74      2.51 o 
  -2   5   1        1.50        4.94      2.14 o 
  -1   5   1     3181.98     3062.86     41.93 o 
   0   5   1        8.70        8.48      1.75 o 
   1   5   1     1301.75     1196.97     22.70 o 
   2   5   1       46.74       40.80      3.29 o 
   3   5   1        2.80        9.10      4.38 o 
   4   5   1      492.12      589.80     32.67 o 
   5   5   1        3.50       12.46     11.57 o 
   6   5   1        0.40        9.94      8.14 o 
  -6   6   1        2.14       -1.48      7.57 o 
  -5   6   1       29.82       30.44     10.94 o 
  -4   6   1        5.90       11.10      7.65 o 
  -3   6   1     1654.91     1792.20     47.11 o 
  -2   6   1      613.36      561.43     24.61 o 
  -1   6   1     1305.21     1210.33     15.68 o 
   0   6   1      116.70      120.43      3.49 o 
   1   6   1      249.18      236.07      6.97 o 
   2   6   1     1190.98     1087.64     25.02 o 
   3   6   1       20.57       17.65      5.37 o 
   4   6   1      387.94      400.04     31.70 o 
   5   6   1       21.53       22.97     11.65 o 
   6   6   1       14.26       10.67     12.28 o 
  -6   7   1       54.08       47.91     41.35 o 
  -5   7   1        0.68        4.89      8.24 o 
  -4   7   1        0.00        0.13      8.14 o 
  -3   7   1       16.38       12.00      5.41 o 
  -2   7   1        0.66        6.70      2.47 o 
  -1   7   1       59.81       65.58      2.49 o 
   0   7   1       32.02       33.79      1.83 o 
   1   7   1     1050.28      986.23     19.11 o 
   2   7   1       16.19       16.51      3.73 o 
   3   7   1      280.69      322.85     20.97 o 
   4   7   1       97.72      133.05     18.13 o 
   5   7   1        2.48        1.37      8.63 o 
   6   7   1        6.01       12.09     10.65 o 
  -6   8   1       39.83       45.61     12.15 o 
  -5   8   1       11.15       12.51     10.45 o 
  -4   8   1       46.90       48.09     12.94 o 
  -3   8   1      162.28      196.72     19.70 o 
  -2   8   1      103.35      122.44     12.94 o 
  -1   8   1     1589.61     1529.58     33.25 o 
   0   8   1     2067.97     1998.21     25.23 o 
   1   8   1      986.23      936.21     17.07 o 
   2   8   1      743.59      698.72     22.54 o 
   3   8   1       69.31       80.42      9.78 o 
   4   8   1      148.29      159.05     21.86 o 
   5   8   1        0.75       -8.16      9.08 o 
   6   8   1        9.55       48.86     22.19 o 
  -6   9   1        1.18       27.58     11.68 o 
  -5   9   1       16.07       22.90     11.89 o 
  -4   9   1       17.80       30.81     10.57 o 
  -3   9   1       56.63       61.16     11.47 o 
  -2   9   1       15.49       23.91      5.76 o 
  -1   9   1       38.88       33.70      4.33 o 
   0   9   1      100.31      117.10      4.50 o 
   1   9   1      337.74      377.69     10.89 o 
   2   9   1      320.32      285.76     11.92 o 
   3   9   1       43.68       65.48     11.75 o 
   4   9   1       14.02       31.27     12.69 o 
   5   9   1       13.70       10.91      9.27 o 
   6   9   1       12.38       23.83     20.95 o 
  -6  10   1       25.15       26.44     10.20 o 
  -5  10   1       21.18       30.44     10.73 o 
  -4  10   1       92.99      109.89     15.76 o 
  -3  10   1      132.03      157.12     24.42 o 
  -2  10   1      196.35      245.97     19.56 o 
  -1  10   1      159.86      160.19      6.77 o 
   0  10   1       44.39       38.77      3.82 o 
   1  10   1       37.68       38.43      4.75 o 
   2  10   1        0.32        7.98      5.43 o 
   3  10   1       23.90       11.76     12.57 o 
   4  10   1       24.15       27.53     12.57 o 
   5  10   1       20.36       14.11      9.39 o 
  -5  11   1       73.42       63.91     15.79 o 
  -4  11   1       45.63       59.04     15.25 o 
  -3  11   1      110.17      146.59     20.62 o 
  -2  11   1      180.58      201.13     20.85 o 
  -1  11   1       41.22       32.15      7.02 o 
   0  11   1        9.58       10.25      5.37 o 
   1  11   1      142.10      142.09     17.34 o 
   2  11   1       74.72       63.61      8.60 o 
   3  11   1        0.19        6.32     10.27 o 
   4  11   1       95.73       84.74     21.38 o 
   5  11   1       34.03       32.30     11.41 o 
  -5  12   1       12.96       29.90     12.26 o 
  -4  12   1      126.25      155.40     24.83 o 
  -3  12   1      699.49      792.41     51.67 o 
  -2  12   1      246.57      301.57     44.15 o 
  -1  12   1        0.13        7.24      8.43 o 
   0  12   1       33.62       40.17     11.38 o 
   1  12   1        0.05        2.51      5.23 o 
   2  12   1        2.00        1.74      7.51 o 
   3  12   1       99.12      112.89     15.68 o 
   4  12   1      120.17       82.90     15.35 o 
   5  12   1        5.68        6.33      7.46 o 
  -5  13   1        6.99       29.89     12.75 o 
  -4  13   1        2.82       18.27     11.39 o 
  -3  13   1        0.54       20.99     11.77 o 
  -2  13   1      184.50      262.42     32.77 o 
  -1  13   1       56.41       78.39     19.16 o 
   0  13   1       58.40       64.04     10.77 o 
   1  13   1        7.38       10.92      7.08 o 
   2  13   1       32.40       34.62     10.07 o 
   3  13   1      329.86      359.19     60.80 o 
   4  13   1      245.30      236.42     57.13 o 
   5  13   1       22.25       19.01      8.29 o 
  -5  14   1        2.41       11.62     10.54 o 
  -4  14   1       78.62      102.23     31.08 o 
  -3  14   1      263.13      335.12     47.52 o 
  -2  14   1      740.09      996.66     67.42 o 
  -1  14   1        5.15       14.14     13.58 o 
   0  14   1        5.50       10.61     13.77 o 
   1  14   1       10.72       12.49      8.47 o 
   2  14   1        0.15       -6.50     12.57 o 
   3  14   1      105.21       68.87     15.92 o 
   4  14   1       42.94       24.64     12.17 o 
   5  14   1        4.59       12.11      8.72 o 
  -4  15   1       54.51       77.82     26.47 o 
  -3  15   1       81.10       87.41     26.84 o 
  -2  15   1       68.74       60.28     18.45 o 
  -1  15   1       45.09       40.31     15.47 o 
   0  15   1      316.85      271.61     30.69 o 
   1  15   1       53.82       40.63     23.16 o 
   2  15   1        6.54       25.61     16.22 o 
   3  15   1       86.19       50.42     23.43 o 
   4  15   1       26.16       20.36     14.36 o 
  -4  16   1       44.14       25.86     19.27 o 
  -3  16   1        0.62       -2.32     10.72 o 
  -2  16   1       63.14       44.86     22.47 o 
  -1  16   1        6.73        9.04     11.75 o 
   0  16   1       94.84       49.16     21.60 o 
   1  16   1        5.87       -2.65     10.26 o 
   2  16   1        6.24       14.66     29.07 o 
   3  16   1       15.79        3.43     10.82 o 
   4  16   1        9.33       15.81     15.84 o 
  -4  17   1        3.00       42.52     18.73 o 
  -3  17   1        3.89        9.27     12.13 o 
  -2  17   1       16.89       14.83     13.53 o 
  -1  17   1       25.52       29.74     18.55 o 
   0  17   1        7.97        2.50     10.35 o 
   1  17   1      172.51       68.21     34.44 o 
   2  17   1        0.77        4.20     10.63 o 
   3  17   1        0.01       -1.81      8.99 o 
  -3  18   1        4.64       13.24     11.26 o 
  -2  18   1        1.11       -2.45     10.28 o 
  -1  18   1        0.52        5.20     14.80 o 
   0  18   1       69.35       -2.56     18.02 o 
   1  18   1        0.06       -0.48     15.65 o 
   2  18   1       42.16        7.43     10.08 o 
   3  18   1        0.37       13.27     12.93 o 
  -2  19   1        2.60       23.60     17.46 o 
  -1  19   1       31.05        5.32     10.23 o 
   0  19   1       15.29       -1.74     15.90 o 
  -2  20   1        6.69       19.77     12.63 o 
  -1  20   1       20.21       -1.79      9.04 o 
  -7   0   2       29.30        9.95     12.11 o 
  -6   0   2     1223.14     1126.83    260.56 o 
  -5   0   2     1170.54     1103.17     82.76 o 
  -4   0   2       87.18       65.88     20.41 o 
  -3   0   2      543.52      521.83     18.65 o 
  -2   0   2       20.66       20.32      2.85 o 
  -1   0   2      903.47      770.70     16.75 o 
   0   0   2     7732.07     8062.55    217.74 o 
   1   0   2    27169.34    35892.34   1331.15 o 
   2   0   2      565.63      594.77     19.24 o 
   3   0   2      331.36      328.77     16.48 o 
   4   0   2        0.16        2.06      7.64 o 
   5   0   2      129.87      121.69     24.05 o 
   6   0   2        2.12        6.48     10.08 o 
  -7   1   2       32.51       39.17     14.43 o 
  -6   1   2      119.35       97.22     37.03 o 
  -5   1   2       98.55      101.50     14.90 o 
  -4   1   2      315.72      296.00     13.28 o 
  -3   1   2       56.14       53.70      3.82 o 
  -2   1   2        3.08        4.13      1.81 o 
  -1   1   2      231.69      215.42      4.64 o 
   0   1   2      382.11      381.80      7.93 o 
   1   1   2    26431.16    34397.39    900.41 o 
   2   1   2     1335.53     1220.59     20.36 o 
   3   1   2       65.69       72.89      5.92 o 
   4   1   2        5.58        3.66      5.61 o 
   5   1   2        0.41        7.12      9.39 o 
   6   1   2        3.92        7.93      7.24 o 
  -6   2   2      233.06      239.34     33.42 o 
  -5   2   2      129.16      124.86     17.33 o 
  -4   2   2       54.37       55.40      7.06 o 
  -3   2   2       84.93       82.39      4.90 o 
  -2   2   2       10.28       15.11      2.70 o 
  -1   2   2        6.01        7.71      1.83 o 
   0   2   2      688.37      610.21      9.39 o 
   1   2   2     1036.76     1026.07     16.19 o 
   2   2   2       13.40       17.91      3.32 o 
   3   2   2     1167.08     1046.25     21.90 o 
   4   2   2        1.24        6.64      5.83 o 
   5   2   2      119.82      112.82     19.02 o 
   6   2   2        2.61        9.95      8.57 o 
  -6   3   2       52.61       51.61     16.60 o 
  -5   3   2       33.34       42.67     15.55 o 
  -4   3   2       61.06       59.17      6.92 o 
  -3   3   2      396.39      367.75     10.24 o 
  -2   3   2      183.25      177.91      5.77 o 
  -1   3   2     2280.35     1997.29     30.40 o 
   0   3   2      855.20      725.01     13.07 o 
   1   3   2       15.93       16.80      2.38 o 
   2   3   2      119.38      118.95      5.80 o 
   3   3   2      155.23      147.35      7.57 o 
   4   3   2       33.41       37.75     10.69 o 
   5   3   2        3.29       -4.05      7.17 o 
   6   3   2        3.78        7.82      7.60 o 
  -6   4   2       20.66       29.28     12.91 o 
  -5   4   2        7.13        9.70     13.52 o 
  -4   4   2       36.34       36.88      6.40 o 
  -3   4   2       58.67       59.67      4.78 o 
  -2   4   2       13.87       15.91      2.87 o 
  -1   4   2        1.02        0.80      2.30 o 
   0   4   2      166.51      155.17      3.97 o 
   1   4   2        8.74       10.41      2.07 o 
   2   4   2       28.32       35.19      3.80 o 
   3   4   2       28.05       27.50      5.53 o 
   4   4   2      127.54      139.37     16.74 o 
   5   4   2        1.33        6.66      7.60 o 
   6   4   2        0.86       15.27      9.99 o 
  -6   5   2        0.01        0.97     19.15 o 
  -5   5   2        0.37        7.44     14.24 o 
  -4   5   2       31.61       38.77      8.96 o 
  -3   5   2      130.80      150.68      6.82 o 
  -2   5   2      602.40      653.92     13.48 o 
  -1   5   2      335.93      310.04      7.58 o 
   0   5   2       39.47       38.38      3.55 o 
   1   5   2       47.20       54.00      3.17 o 
   2   5   2      342.30      297.03     14.03 o 
   3   5   2       11.76       14.93      6.82 o 
   4   5   2       64.48       88.28     14.26 o 
   5   5   2        0.24        1.58      8.78 o 
   6   5   2        3.26        5.40      8.20 o 
  -6   6   2       12.71       18.56     11.34 o 
  -5   6   2        9.44       12.46     11.08 o 
  -4   6   2       32.11       34.30      9.08 o 
  -3   6   2       48.75       83.85     19.32 o 
  -2   6   2      530.19      580.65     21.27 o 
  -1   6   2      756.06      706.16     13.63 o 
   0   6   2      268.95      254.34      5.45 o 
   1   6   2       46.50       46.67      3.70 o 
   2   6   2      644.05      611.50     19.55 o 
   3   6   2      173.77      184.84     13.76 o 
   4   6   2        4.47        0.03      6.38 o 
   5   6   2       32.08       52.02     13.06 o 
   6   6   2       10.19       19.81     10.17 o 
  -6   7   2       56.42       71.48     20.47 o 
  -5   7   2       13.88       22.78     14.03 o 
  -4   7   2      415.04      412.70     32.57 o 
  -3   7   2       41.25       34.85      7.12 o 
  -2   7   2       68.75       86.06     10.52 o 
  -1   7   2      186.66      182.74      6.91 o 
   0   7   2     1222.14     1108.38     22.01 o 
   1   7   2     2690.32     2540.45     56.90 o 
   2   7   2      248.33      280.33     11.02 o 
   3   7   2      127.03      160.08     13.27 o 
   4   7   2       29.08       32.61      9.63 o 
   5   7   2        9.87        7.51      8.79 o 
   6   7   2       42.91       50.20     16.84 o 
  -6   8   2      266.79      195.31     38.95 o 
  -5   8   2      161.46      193.36     33.13 o 
  -4   8   2        6.73       19.20     10.81 o 
  -3   8   2      483.53      590.25     36.20 o 
  -2   8   2       93.06      107.88      9.89 o 
  -1   8   2       26.60       25.20      4.53 o 
   0   8   2      223.25      265.43     11.47 o 
   1   8   2      545.99      543.52     20.61 o 
   2   8   2       49.65       44.17      5.75 o 
   3   8   2       12.51       11.01      7.40 o 
   4   8   2        0.28        4.96     16.21 o 
   5   8   2        6.53        5.05      8.36 o 
   6   8   2        2.04       23.04      8.74 o 
  -6   9   2       29.61        6.47     22.07 o 
  -5   9   2        3.44        7.39     10.43 o 
  -4   9   2        2.45       20.35     11.46 o 
  -3   9   2       98.46      116.04     18.20 o 
  -2   9   2       13.71       22.78      6.61 o 
  -1   9   2       53.28       38.46      6.00 o 
   0   9   2       30.10       20.64      4.12 o 
   1   9   2      701.13      661.97     29.84 o 
   2   9   2      704.59      749.68     44.35 o 
   3   9   2        7.95       17.21      7.59 o 
   4   9   2      146.07      119.33     20.18 o 
   5   9   2        5.28       13.39     14.61 o 
  -6  10   2        6.51       19.09      9.23 o 
  -5  10   2       33.16       50.81     16.77 o 
  -4  10   2       55.08       76.52     16.60 o 
  -3  10   2      198.18      246.08     22.99 o 
  -2  10   2        0.50        9.56      8.24 o 
  -1  10   2      201.83      233.22     15.53 o 
   0  10   2      345.74      309.01     20.82 o 
   1  10   2      355.60      354.75     24.55 o 
   2  10   2       19.45       22.40      6.72 o 
   3  10   2        0.17        1.62      6.57 o 
   4  10   2       13.24       24.30     10.89 o 
   5  10   2        6.14        1.33      7.10 o 
  -5  11   2        5.51       36.92     21.84 o 
  -4  11   2       47.70       49.47     22.59 o 
  -3  11   2      206.05      260.40     24.20 o 
  -2  11   2       51.90       52.59     18.07 o 
  -1  11   2       21.54       22.55      7.93 o 
   0  11   2       95.79      119.97     26.35 o 
   1  11   2        2.24        5.17      4.98 o 
   2  11   2      161.35      183.66     26.69 o 
   3  11   2        2.65       10.38      8.63 o 
   4  11   2       90.10       72.61     14.48 o 
   5  11   2       16.48       22.56      9.25 o 
  -5  12   2       23.88       41.24     15.40 o 
  -4  12   2       91.32       92.51     18.47 o 
  -3  12   2      212.46      235.38     53.59 o 
  -2  12   2      156.32      202.30     26.76 o 
  -1  12   2        0.57       11.91     10.50 o 
   0  12   2      201.43      271.18     35.93 o 
   1  12   2       68.51       55.42      9.22 o 
   2  12   2       38.63       21.35      9.69 o 
   3  12   2      122.50      146.98     22.32 o 
   4  12   2      211.21      293.62     30.35 o 
   5  12   2      199.73      204.24     20.94 o 
  -5  13   2        7.71       32.55     22.16 o 
  -4  13   2       65.61       97.96     17.99 o 
  -3  13   2      582.65      769.43     62.42 o 
  -2  13   2      678.22      929.67     64.78 o 
  -1  13   2       28.84       57.73     16.34 o 
   0  13   2        4.38       23.15     13.32 o 
   1  13   2        1.46        2.69      7.11 o 
   2  13   2        1.72       10.85      8.82 o 
   3  13   2      196.78      211.86     35.76 o 
   4  13   2      242.71      228.00     71.80 o 
   5  13   2       45.21       29.18      9.92 o 
  -5  14   2       25.26       40.45     12.79 o 
  -4  14   2       59.15       80.20     25.64 o 
  -3  14   2      161.73      232.30     57.20 o 
  -2  14   2      162.96      255.63     32.34 o 
  -1  14   2      671.88      855.61     61.64 o 
   0  14   2      299.02      324.43     35.51 o 
   1  14   2      111.40       48.89     24.18 o 
   2  14   2       89.45       58.98     20.52 o 
   3  14   2       12.43       17.19     11.50 o 
   4  14   2       57.51       55.60     14.04 o 
  -4  15   2       77.56      104.46     21.78 o 
  -3  15   2        4.99       25.14     26.61 o 
  -2  15   2      216.39      364.87     39.77 o 
  -1  15   2        0.59       20.96     14.37 o 
   0  15   2        7.49        7.57     13.63 o 
   1  15   2       30.32       30.72     36.04 o 
   2  15   2       10.92       35.01     16.70 o 
   3  15   2      127.89       84.07     15.78 o 
   4  15   2       10.94       20.61      9.65 o 
  -4  16   2       10.39       23.25     21.20 o 
  -3  16   2       63.34       73.92     37.35 o 
  -2  16   2       84.56       89.46     44.57 o 
  -1  16   2       16.65       10.65     16.36 o 
   0  16   2        2.86        1.34     13.26 o 
   1  16   2        1.84       -3.46     10.87 o 
   2  16   2       15.75       36.85     15.87 o 
   3  16   2       11.19       25.69     20.67 o 
   4  16   2        0.36       12.13      7.07 o 
  -4  17   2        8.75       27.50     15.29 o 
  -3  17   2        0.96       18.78     24.84 o 
  -2  17   2       62.23      114.60     58.47 o 
  -1  17   2       34.22       40.44     25.08 o 
   0  17   2        0.36        6.55     11.99 o 
   1  17   2       16.56       18.26     25.96 o 
   2  17   2       12.65       19.36     23.83 o 
   3  17   2        0.25       29.25     18.56 o 
  -3  18   2        8.47       27.58     24.15 o 
  -2  18   2        1.36       14.98     16.89 o 
  -1  18   2       25.31       11.74     15.59 o 
   0  18   2       25.86        3.39     14.82 o 
   1  18   2        3.19       -0.71     28.86 o 
   2  18   2        1.65        7.25     17.75 o 
   3  18   2        0.89       -0.75      7.88 o 
  -2  19   2        0.15       43.75     14.36 o 
  -1  19   2        0.00       10.15     11.44 o 
   0  19   2       31.22       40.54     23.59 o 
   1  19   2        8.58       65.67     27.31 o 
  -1  20   2        2.32       40.60     17.25 o 
  -6   1   3       29.45       42.05     19.84 o 
  -5   1   3      264.97      220.38     21.72 o 
  -4   1   3      575.61      565.37     28.53 o 
  -3   1   3        7.85       10.64      3.07 o 
  -2   1   3      970.24     1011.08     17.11 o 
  -1   1   3       38.52       41.86      2.78 o 
   0   1   3     2150.35     1939.50     24.93 o 
   1   1   3       76.75       66.96      3.72 o 
   2   1   3       67.94       82.23      4.98 o 
   3   1   3      231.82      250.36      9.82 o 
   4   1   3       53.81       57.62     12.54 o 
   5   1   3       16.49       22.39      9.28 o 
   6   1   3       15.44       46.99      9.55 o 
  -6   2   3        5.41       31.64     11.47 o 
  -5   2   3      357.79      299.14     24.46 o 
  -4   2   3      225.43      249.68     16.17 o 
  -3   2   3       69.52       78.98      5.04 o 
  -2   2   3      752.24      703.75     12.42 o 
  -1   2   3     2882.71     2626.84     37.98 o 
   0   2   3        2.32        2.53      0.97 o 
   1   2   3      716.61      619.08     10.82 o 
   2   2   3      612.57      633.96     13.18 o 
   3   2   3      220.94      253.90     10.42 o 
   4   2   3      120.01      147.80     21.37 o 
   5   2   3       12.73        9.66      8.00 o 
   6   2   3       10.12       31.88     15.89 o 
  -6   3   3        0.66       11.95     13.34 o 
  -5   3   3      410.63      370.99     50.28 o 
  -4   3   3       13.57       17.96      6.72 o 
  -3   3   3        1.99       -1.57      2.79 o 
  -2   3   3     2073.19     1974.66     31.44 o 
  -1   3   3      219.48      192.06      9.21 o 
   0   3   3        3.79        7.92      2.78 o 
   1   3   3       35.68       33.86      2.94 o 
   2   3   3       45.47       67.71      6.98 o 
   3   3   3       55.11       50.07      5.90 o 
   4   3   3      143.54      175.18     27.10 o 
   5   3   3      118.16      126.85     15.20 o 
   6   3   3       10.02       23.20     11.58 o 
  -6   4   3        0.02        8.14     15.91 o 
  -5   4   3        2.88       16.48     14.33 o 
  -4   4   3       34.73       29.26      6.87 o 
  -3   4   3      230.92      244.58      9.55 o 
  -2   4   3     1316.26     1390.02     26.98 o 
  -1   4   3       87.80      101.90      5.64 o 
   0   4   3      333.45      327.34      8.21 o 
   1   4   3        3.20        4.99      2.88 o 
   2   4   3        9.35       10.85      3.52 o 
   3   4   3        1.05       -1.62      5.70 o 
   4   4   3      154.51      150.12     25.37 o 
   5   4   3      138.02      130.10     31.95 o 
   6   4   3       20.83       28.95     11.51 o 
  -6   5   3       11.32       -7.90     16.38 o 
  -5   5   3      172.81      227.67     31.91 o 
  -4   5   3       90.69      160.97     35.28 o 
  -3   5   3      275.74      289.98     11.62 o 
  -2   5   3      522.03      538.61     13.96 o 
  -1   5   3     1126.88     1116.04     23.83 o 
   0   5   3      271.80      295.10      8.74 o 
   1   5   3       74.29       69.78      3.43 o 
   2   5   3       45.38       48.94      5.34 o 
   3   5   3      139.64      157.87     14.46 o 
   4   5   3       43.60       48.79     11.31 o 
   5   5   3      268.71      305.14     21.64 o 
   6   5   3        0.01       19.16      7.31 o 
  -6   6   3       15.04       35.56     21.15 o 
  -5   6   3       42.72       44.51     24.80 o 
  -4   6   3        4.05        9.07      8.58 o 
  -3   6   3       41.03       31.26      5.48 o 
  -2   6   3      629.21      730.50     17.68 o 
  -1   6   3     1074.35     1015.51     21.80 o 
   0   6   3        0.00        2.10      2.12 o 
   1   6   3      219.11      181.47     12.22 o 
   2   6   3       10.49       10.89      4.54 o 
   3   6   3       11.96       15.23      7.99 o 
   4   6   3       33.35       19.86     13.10 o 
   5   6   3        1.23        6.90      7.29 o 
   6   6   3        2.35       27.80      7.58 o 
  -6   7   3       39.53       15.80     15.32 o 
  -5   7   3        0.01       -3.88      9.04 o 
  -4   7   3       39.36       48.63     17.40 o 
  -3   7   3      173.69      175.49     17.66 o 
  -2   7   3      461.66      483.31     19.59 o 
  -1   7   3      231.78      258.55      9.38 o 
   0   7   3      134.43      145.44     10.32 o 
   1   7   3      147.57      170.15      8.70 o 
   2   7   3       88.98       79.29      7.64 o 
   3   7   3        7.15       17.69      7.70 o 
   4   7   3       11.02       11.88      8.48 o 
   5   7   3       11.07        2.62      8.13 o 
  -6   8   3        2.99        3.50     10.79 o 
  -5   8   3      141.76      148.63     46.49 o 
  -4   8   3        9.11       38.55     16.03 o 
  -3   8   3       52.29       50.10     12.20 o 
  -2   8   3        8.36        0.42      4.81 o 
  -1   8   3       26.96       34.65      5.43 o 
   0   8   3       88.31      104.09      5.99 o 
   1   8   3      151.95      181.83      8.94 o 
   2   8   3        2.62        9.37      7.06 o 
   3   8   3        0.40       10.97      8.73 o 
   4   8   3        3.68        7.14      7.75 o 
   5   8   3        6.32        0.71      6.76 o 
  -6   9   3       59.03       36.03     22.18 o 
  -5   9   3        9.56       19.65     15.33 o 
  -4   9   3       80.00      101.97     18.01 o 
  -3   9   3       44.55       62.99     13.60 o 
  -2   9   3      220.50      266.86     16.49 o 
  -1   9   3       55.74       43.52      5.04 o 
   0   9   3     1553.96     1616.16     55.75 o 
   1   9   3       13.89       15.48      5.58 o 
   2   9   3      438.24      480.80     34.15 o 
   3   9   3       35.45       42.07     13.95 o 
   4   9   3        0.82       12.33     11.06 o 
   5   9   3        7.07        4.14      8.90 o 
  -6  10   3        0.36        2.26      6.98 o 
  -5  10   3        3.28       16.69     12.61 o 
  -4  10   3        8.81       23.16     14.14 o 
  -3  10   3       11.11       18.45     10.60 o 
  -2  10   3       38.46       48.46     11.22 o 
  -1  10   3       34.21       32.12      8.52 o 
   0  10   3       10.17       10.47      6.16 o 
   1  10   3       85.53       83.51      9.20 o 
   2  10   3      215.04      265.89     28.06 o 
   3  10   3       15.99       14.00     20.94 o 
   4  10   3        0.68       14.16     12.02 o 
   5  10   3        2.36       -8.14     14.26 o 
  -5  11   3       76.80       71.69     15.45 o 
  -4  11   3        4.33      -11.45     11.58 o 
  -3  11   3      134.41      135.34     26.63 o 
  -2  11   3     1271.02     1434.97     83.73 o 
  -1  11   3       17.07       33.87     19.10 o 
   0  11   3       57.18       47.94     10.00 o 
   1  11   3      155.13      122.98     11.90 o 
   2  11   3        6.55       15.01      9.04 o 
   3  11   3       66.95       63.96     15.14 o 
   4  11   3        8.75        1.96     15.67 o 
   5  11   3       12.02       26.39     21.65 o 
  -5  12   3       20.33       14.26      9.93 o 
  -4  12   3      165.67      173.83     25.15 o 
  -3  12   3      378.42      493.22     61.70 o 
  -2  12   3        2.37       12.36     33.30 o 
  -1  12   3        0.37       -2.66      9.76 o 
   0  12   3      181.71      217.80     28.28 o 
   1  12   3        3.51        7.10      9.82 o 
   2  12   3        0.08       -1.23      6.69 o 
   3  12   3        0.03       -2.28      7.76 o 
   4  12   3        0.97       16.89     11.58 o 
   5  12   3       17.32       14.73      8.70 o 
  -5  13   3       44.80       46.64     16.48 o 
  -4  13   3        1.58       28.33     12.25 o 
  -3  13   3       34.60       49.37     46.63 o 
  -2  13   3      351.18      464.40     44.93 o 
  -1  13   3      144.39      256.31     32.31 o 
   0  13   3       12.63       28.82     15.06 o 
   1  13   3       44.00       59.94     30.08 o 
   2  13   3        1.10        9.97      8.83 o 
   3  13   3       40.43       52.98     15.48 o 
   4  13   3      148.02      150.10     46.63 o 
  -5  14   3        6.96       25.12     17.39 o 
  -4  14   3       11.69       49.41     18.04 o 
  -3  14   3       15.61       32.37     19.79 o 
  -2  14   3      372.58      472.70     46.90 o 
  -1  14   3      582.26      884.58     83.28 o 
   0  14   3       18.40       15.38     30.22 o 
   1  14   3        0.14        7.52     13.04 o 
   2  14   3       15.45        9.20      8.91 o 
   3  14   3       23.75       33.62     12.43 o 
   4  14   3        5.56       17.84     14.75 o 
  -4  15   3       14.52       45.21     16.19 o 
  -3  15   3       31.14       43.98     18.33 o 
  -2  15   3        9.83        7.26     13.32 o 
  -1  15   3      452.23      612.94     55.72 o 
   0  15   3       12.92        8.56     16.60 o 
   1  15   3       53.92       59.03     21.77 o 
   2  15   3        0.06        9.45     13.08 o 
   3  15   3       38.71       19.11     11.07 o 
   4  15   3       58.43       69.90     21.46 o 
  -4  16   3        7.73       67.33     34.48 o 
  -3  16   3       32.88       84.38     68.02 o 
  -2  16   3       36.12       49.25     24.91 o 
  -1  16   3        0.15        9.49     24.31 o 
   0  16   3        1.42       17.15     14.75 o 
   1  16   3      268.84      207.67     32.51 o 
   2  16   3       31.81       17.93     25.79 o 
   3  16   3        9.54       35.41     13.06 o 
  -3  17   3        4.88        4.31     14.12 o 
  -2  17   3        1.69       18.66     14.92 o 
  -1  17   3        1.84       19.16     31.81 o 
   0  17   3        0.19      -10.37     18.20 o 
   1  17   3      110.59       28.67     15.88 o 
   2  17   3       27.56       15.64     22.20 o 
   3  17   3       23.54       29.64      9.76 o 
  -3  18   3        1.05        9.03     10.73 o 
  -2  18   3        0.30       -0.69      9.59 o 
  -1  18   3        1.62       -0.50     10.28 o 
   0  18   3       24.31        9.80     12.41 o 
   1  18   3       18.17       39.39     18.09 o 
   2  18   3       33.34       66.48     28.06 o 
  -2  19   3       48.02       80.30     23.34 o 
  -1  19   3        7.56       39.54     14.33 o 
   0  19   3       31.66       44.89     22.51 o 
   1  19   3       14.83       47.56     25.50 o 
  -1  20   3       15.87       45.87     20.47 o 
   0  20   3        1.65       14.84     28.06 o 
  -6   0   4       17.46        8.21     16.52 o 
  -5   0   4     1041.44      845.48     56.72 o 
  -4   0   4      208.30      264.96     34.83 o 
  -3   0   4      170.84      168.60     12.01 o 
  -2   0   4      169.01      188.57     10.55 o 
  -1   0   4      452.88      438.99     21.20 o 
   0   0   4        8.40       10.01      3.27 o 
   1   0   4      542.89      640.63     16.87 o 
   2   0   4     1609.19     1577.70     45.45 o 
   3   0   4      156.69      245.88     30.37 o 
   4   0   4       20.35       17.94     10.79 o 
   5   0   4        0.07       12.82     22.98 o 
   6   0   4        1.25       11.29     19.79 o 
  -6   1   4       28.23       30.33     13.92 o 
  -5   1   4      325.18      287.17     28.81 o 
  -4   1   4      811.13      736.46     43.28 o 
  -3   1   4       57.43       61.86      6.00 o 
  -2   1   4      354.92      330.89     11.32 o 
  -1   1   4       40.35       39.32      3.24 o 
   0   1   4       18.53       16.47      1.83 o 
   1   1   4      412.66      412.29      9.06 o 
   2   1   4     5841.27     6208.95    118.60 o 
   3   1   4       48.17       49.17      9.08 o 
   4   1   4        0.00       16.16      8.29 o 
   5   1   4        2.09       20.58     11.71 o 
   6   1   4        3.31       13.39      9.45 o 
  -6   2   4       22.36       22.80     10.37 o 
  -5   2   4      444.25      402.45     41.87 o 
  -4   2   4        5.63        0.36      7.84 o 
  -3   2   4      274.23      279.94     11.78 o 
  -2   2   4      427.94      401.35      9.10 o 
  -1   2   4      114.19      118.50      5.06 o 
   0   2   4     1008.87      925.58     18.02 o 
   1   2   4      653.79      691.15     13.24 o 
   2   2   4       61.10       61.85      4.92 o 
   3   2   4      264.85      251.48     26.26 o 
   4   2   4        5.96       21.24      9.55 o 
   5   2   4        0.88       17.57      8.21 o 
  -6   3   4       40.71       59.65     16.71 o 
  -5   3   4       62.89       65.16     14.86 o 
  -4   3   4      116.64      111.86     16.19 o 
  -3   3   4        0.04        8.52      3.97 o 
  -2   3   4        1.28        4.57      3.99 o 
  -1   3   4        2.86        3.03      1.54 o 
   0   3   4       71.79       72.85      4.31 o 
   1   3   4      140.30      143.77      5.80 o 
   2   3   4       95.75      124.47      9.74 o 
   3   3   4        3.10       -8.25      8.97 o 
   4   3   4       90.71       81.21     14.86 o 
   5   3   4       48.87       49.61     10.43 o 
  -6   4   4        0.57       17.97     12.60 o 
  -5   4   4      134.30      138.97     25.26 o 
  -4   4   4        2.54       -4.94      9.23 o 
  -3   4   4      483.67      471.15     15.14 o 
  -2   4   4      479.44      487.66     14.01 o 
  -1   4   4      658.26      586.45     15.11 o 
   0   4   4      238.66      232.89      7.24 o 
   1   4   4      941.45      872.79     19.29 o 
   2   4   4        0.17        5.35      3.82 o 
   3   4   4       14.63       12.05      7.52 o 
   4   4   4        2.24       27.15     10.92 o 
   5   4   4        7.86       26.13     17.11 o 
  -6   5   4       27.04       46.63     15.45 o 
  -5   5   4        1.26       13.62     13.55 o 
  -4   5   4       28.99       25.50     12.64 o 
  -3   5   4        4.14        3.11      3.87 o 
  -2   5   4        4.28        6.81      3.56 o 
  -1   5   4      131.53      138.20      7.73 o 
   0   5   4        3.93        4.67      2.50 o 
   1   5   4       36.98       31.09      3.99 o 
   2   5   4       36.43       35.11      7.65 o 
   3   5   4       26.48       51.69     13.48 o 
   4   5   4       23.60       37.00     12.56 o 
   5   5   4        2.98        8.21      6.76 o 
  -6   6   4       10.28       38.17     31.30 o 
  -5   6   4       11.59        8.53     14.06 o 
  -4   6   4       71.59      110.02     26.10 o 
  -3   6   4      839.60      775.94     30.52 o 
  -2   6   4        9.89       10.55      4.04 o 
  -1   6   4     2314.72     2535.33     56.41 o 
   0   6   4       74.70       80.46      6.73 o 
   1   6   4        0.81        5.68      4.92 o 
   2   6   4       33.06       36.90     10.43 o 
   3   6   4       10.25       41.86     14.64 o 
   4   6   4       20.66       18.89     10.90 o 
   5   6   4        0.72       -0.98      6.78 o 
  -6   7   4        0.47       -2.26      9.27 o 
  -5   7   4      420.97      476.30     96.29 o 
  -4   7   4       19.27       16.56     10.17 o 
  -3   7   4      247.93      328.76     24.18 o 
  -2   7   4        0.01        4.30      4.20 o 
  -1   7   4        0.61        6.13      4.10 o 
   0   7   4      277.68      299.86     18.87 o 
   1   7   4       51.92       65.14      7.69 o 
   2   7   4      625.95      702.67     42.86 o 
   3   7   4       15.92       13.09     11.62 o 
   4   7   4       14.71       18.06     12.12 o 
   5   7   4        0.29        4.75      8.09 o 
  -6   8   4       80.96       22.88     19.62 o 
  -5   8   4       75.62       62.89     20.03 o 
  -4   8   4        8.22       16.01     10.49 o 
  -3   8   4       32.53       32.03     10.97 o 
  -2   8   4       18.42       18.67      5.76 o 
  -1   8   4       16.33       12.60      5.17 o 
   0   8   4       42.29       33.86      7.25 o 
   1   8   4      106.49      113.93     11.04 o 
   2   8   4      390.11      398.22     28.51 o 
   3   8   4        9.43       28.88     13.80 o 
   4   8   4       19.24        6.22     10.06 o 
   5   8   4        0.88       -5.69     10.69 o 
  -6   9   4        1.91       19.99     17.08 o 
  -5   9   4       18.04       25.48     11.38 o 
  -4   9   4      108.68       74.98     15.84 o 
  -3   9   4       71.10       87.01     15.65 o 
  -2   9   4      275.21      316.82     23.13 o 
  -1   9   4       35.37       28.30      8.73 o 
   0   9   4       57.99       69.20     11.91 o 
   1   9   4      263.34      266.95     22.04 o 
   2   9   4      171.93      210.34     35.53 o 
   3   9   4       78.83       96.14     16.30 o 
   4   9   4        0.60        1.08      8.68 o 
   5   9   4        6.04       35.98     14.03 o 
  -5  10   4       91.83       71.20     18.03 o 
  -4  10   4      151.60      143.81     22.91 o 
  -3  10   4        0.04       -2.51      8.54 o 
  -2  10   4      175.67      179.27     32.56 o 
  -1  10   4       10.59        5.72      9.37 o 
   0  10   4      109.75      149.14     42.00 o 
   1  10   4       95.46      102.08     23.20 o 
   2  10   4       53.90       48.76     15.43 o 
   3  10   4      130.41      107.64     18.76 o 
   4  10   4       36.97       17.58     10.06 o 
   5  10   4        9.40       28.88     18.04 o 
  -5  11   4        3.17       20.15     12.84 o 
  -4  11   4        0.11        5.97     10.28 o 
  -3  11   4        0.08        0.83      8.89 o 
  -2  11   4      115.55      223.36     29.37 o 
  -1  11   4      138.53      154.63     25.86 o 
   0  11   4      106.15       97.92     27.77 o 
   1  11   4      107.12      126.73     26.68 o 
   2  11   4       57.52       51.01     13.05 o 
   3  11   4       23.02       30.42     11.57 o 
   4  11   4        0.56        3.21      7.50 o 
  -5  12   4       11.08       33.80     10.60 o 
  -4  12   4       10.61       48.41     13.79 o 
  -3  12   4       64.26       98.08     23.07 o 
  -2  12   4     1176.31     1492.90     95.97 o 
  -1  12   4        3.41        0.65     11.13 o 
   0  12   4       21.06        5.89     11.98 o 
   1  12   4       16.39       24.80     12.41 o 
   2  12   4        8.25       15.94     17.23 o 
   3  12   4       31.01       25.50     14.53 o 
   4  12   4       90.34       55.87     18.12 o 
  -5  13   4        0.02       22.00     14.27 o 
  -4  13   4      101.93      100.05     20.60 o 
  -3  13   4      192.60      281.75     35.76 o 
  -2  13   4       33.88       51.07     19.04 o 
  -1  13   4      415.86      586.58     54.26 o 
   0  13   4        1.18       -2.40     13.61 o 
   1  13   4        1.64       25.69     12.22 o 
   2  13   4       13.50       13.18     11.45 o 
   3  13   4        0.10       -5.62     13.34 o 
   4  13   4        2.46        4.84      9.21 o 
  -4  14   4      134.37      240.64     29.32 o 
  -3  14   4       44.66       70.36     21.06 o 
  -2  14   4       80.97      103.25     33.28 o 
  -1  14   4      240.07      370.37     42.35 o 
   0  14   4       66.51      -31.05     31.05 o 
   1  14   4       16.00       30.16     18.40 o 
   2  14   4        8.63        6.78      9.92 o 
   3  14   4       17.60       19.90      9.13 o 
   4  14   4       66.99       56.94     13.59 o 
  -4  15   4        1.67       23.73     22.55 o 
  -3  15   4       16.39       10.21     23.26 o 
  -2  15   4        3.97       -7.93     17.92 o 
  -1  15   4       45.34       64.82     33.80 o 
   0  15   4      167.31      103.43     48.58 o 
   1  15   4       62.55       39.43     31.87 o 
   2  15   4       59.64       19.53     16.34 o 
   3  15   4        2.98       15.39      8.46 o 
  -4  16   4        0.40       23.15     14.50 o 
  -3  16   4        7.00       32.03     16.03 o 
  -2  16   4        0.01       41.77     28.36 o 
  -1  16   4       26.21       53.51     18.97 o 
   0  16   4       61.83       17.26     16.16 o 
   1  16   4        3.02       -2.56     11.90 o 
   2  16   4        0.03       -2.94     10.92 o 
   3  16   4        0.73       15.14      8.45 o 
  -3  17   4        1.83       26.45     22.29 o 
  -2  17   4       19.62       46.79     35.20 o 
  -1  17   4       15.18        6.94     15.84 o 
   0  17   4        0.80       14.52     13.97 o 
   1  17   4        5.96        2.50     11.97 o 
   2  17   4       17.58       74.92     41.62 o 
  -2  18   4        0.27       12.68     11.78 o 
  -1  18   4       22.09       34.09     20.87 o 
   0  18   4       19.91        3.74     11.22 o 
   1  18   4        0.66       37.96     14.74 o 
  -1  19   4        6.63       32.41     24.34 o 
   0  19   4        9.11       44.81     43.67 o 
  -6   1   5       23.11        4.95     10.09 o 
  -5   1   5       33.13       40.96     21.50 o 
  -4   1   5        9.20       34.94     16.58 o 
  -3   1   5      221.63      308.91     32.00 o 
  -2   1   5        2.98        5.31      6.42 o 
  -1   1   5        0.79        5.32      3.22 o 
   0   1   5       13.51       16.56      3.01 o 
   1   1   5      335.58      284.44     12.21 o 
   2   1   5        6.76        9.93      4.91 o 
   3   1   5       32.32       33.06     11.45 o 
   4   1   5        0.09        7.96     10.82 o 
   5   1   5        4.77       29.50      9.73 o 
  -6   2   5      130.70       73.36     16.88 o 
  -5   2   5        0.01        5.55     12.20 o 
  -4   2   5     1645.99     1554.04     98.26 o 
  -3   2   5        3.77       -1.44      6.48 o 
  -2   2   5        9.73        9.25      3.49 o 
  -1   2   5        6.68        9.58      3.82 o 
   0   2   5      296.26      277.24      8.88 o 
   1   2   5      114.49      123.05      7.08 o 
   2   2   5      241.24      250.45     14.18 o 
   3   2   5       17.21       26.87      9.39 o 
   4   2   5       88.15       99.51     16.07 o 
   5   2   5        1.32       19.52     10.51 o 
  -6   3   5       13.18       10.40     17.65 o 
  -5   3   5       29.68       32.12     31.35 o 
  -4   3   5        7.01       -2.91      8.20 o 
  -3   3   5      213.44      195.49     22.60 o 
  -2   3   5      139.21      151.24      8.75 o 
  -1   3   5     1563.26     1591.08     34.84 o 
   0   3   5      402.37      380.55     11.48 o 
   1   3   5       35.30       34.34      4.69 o 
   2   3   5      136.68      130.77     18.93 o 
   3   3   5      326.69      333.49     29.81 o 
   4   3   5        3.00       23.22     18.88 o 
   5   3   5       34.43       31.68     10.16 o 
  -6   4   5       38.06       41.90     13.02 o 
  -5   4   5       19.27       24.12     11.01 o 
  -4   4   5        1.71       -2.77      8.22 o 
  -3   4   5       23.21       18.99      8.60 o 
  -2   4   5      409.40      401.14     13.84 o 
  -1   4   5       20.27       26.74      4.77 o 
   0   4   5      369.71      375.39     11.14 o 
   1   4   5       96.43       87.06      6.61 o 
   2   4   5        8.17       17.70      9.20 o 
   3   4   5       13.88       10.36     10.57 o 
   4   4   5        0.05       12.31     10.65 o 
   5   4   5        0.26       22.00      8.66 o 
  -6   5   5        0.00       15.08     23.50 o 
  -5   5   5        6.49       47.59     17.01 o 
  -4   5   5        0.01       20.20     11.42 o 
  -3   5   5       40.38       40.01      8.80 o 
  -2   5   5       61.04       59.57      6.45 o 
  -1   5   5      567.22      619.99     18.70 o 
   0   5   5      937.23      924.24     35.23 o 
   1   5   5       56.42       55.81      6.57 o 
   2   5   5      122.60      115.42     21.24 o 
   3   5   5       32.49       38.23     12.66 o 
   4   5   5        0.14       11.77     10.85 o 
   5   5   5       42.25       47.82     10.26 o 
  -6   6   5       13.08       20.61     20.06 o 
  -5   6   5       50.75       52.78     19.65 o 
  -4   6   5      148.70       97.61     21.64 o 
  -3   6   5        8.18       16.97      8.17 o 
  -2   6   5       16.01       10.16      4.92 o 
  -1   6   5       14.54        7.04      4.67 o 
   0   6   5        4.95        5.09      4.53 o 
   1   6   5       76.14       78.18      9.56 o 
   2   6   5      102.62      112.39     18.89 o 
   3   6   5        0.11       18.84     12.94 o 
   4   6   5        9.11       11.79      9.78 o 
   5   6   5        4.86       21.89      8.14 o 
  -6   7   5        5.19       17.46     10.55 o 
  -5   7   5        2.39       16.66     43.72 o 
  -4   7   5       86.06      107.14     47.81 o 
  -3   7   5        0.03        1.46     12.56 o 
  -2   7   5      109.21      103.38     14.18 o 
  -1   7   5      236.67      284.78     16.34 o 
   0   7   5        7.99       12.25      7.41 o 
   1   7   5       22.57       27.42      8.36 o 
   2   7   5       26.41       23.09     10.12 o 
   3   7   5        0.01       -0.94      9.01 o 
   4   7   5        2.17        6.39      9.78 o 
   5   7   5        1.60       40.02     12.47 o 
  -5   8   5       13.28       30.98     24.59 o 
  -4   8   5       41.21       22.51     10.95 o 
  -3   8   5       61.11       46.22     13.95 o 
  -2   8   5        4.07        5.35      7.32 o 
  -1   8   5       34.37       27.47      8.84 o 
   0   8   5       86.79       77.20     20.66 o 
   1   8   5      101.92      114.22     18.95 o 
   2   8   5        5.96       21.00     12.65 o 
   3   8   5       80.02       70.54     16.87 o 
   4   8   5       12.44       21.99     11.51 o 
  -5   9   5      117.06      135.01     23.18 o 
  -4   9   5        6.93       17.22     10.80 o 
  -3   9   5       38.76       45.17     13.14 o 
  -2   9   5        0.98       17.48      9.02 o 
  -1   9   5       39.40       33.13     12.70 o 
   0   9   5        1.43       21.00     10.13 o 
   1   9   5      228.91      269.84     27.37 o 
   2   9   5       92.86       82.94     18.95 o 
   3   9   5       11.22        7.37     10.22 o 
   4   9   5        0.09        2.08      7.48 o 
  -5  10   5       24.53        8.82     11.30 o 
  -4  10   5      115.35      118.07     18.43 o 
  -3  10   5        1.58        6.95      9.54 o 
  -2  10   5       61.52       88.24     20.28 o 
  -1  10   5      124.34      108.65     25.67 o 
   0  10   5        9.65       17.52     14.32 o 
   1  10   5       69.88       92.71     20.84 o 
   2  10   5        1.73       -1.62      8.94 o 
   3  10   5       96.65       62.39     25.45 o 
   4  10   5        4.67        1.86     18.47 o 
  -5  11   5       51.59       47.45     11.29 o 
  -4  11   5       71.46      104.04     19.54 o 
  -3  11   5      177.65      143.58     37.61 o 
  -2  11   5      633.88      771.09     70.43 o 
  -1  11   5       97.95       92.25     22.69 o 
   0  11   5      133.62       91.89     46.83 o 
   1  11   5       18.32       28.88     13.22 o 
   2  11   5        0.18        2.17     11.77 o 
   3  11   5       48.54       33.01     12.82 o 
   4  11   5        3.54       22.68      8.69 o 
  -5  12   5        0.12       24.14      9.50 o 
  -4  12   5       10.39       41.67     19.23 o 
  -3  12   5       86.93       76.69     21.16 o 
  -2  12   5       56.47       99.51     25.81 o 
  -1  12   5      549.80      665.43     57.22 o 
   0  12   5       43.73       44.60     15.32 o 
   1  12   5      166.60      190.15     32.07 o 
   2  12   5       23.84       22.01     13.11 o 
   3  12   5       16.10       15.86      9.93 o 
   4  12   5        1.94       41.03     18.16 o 
  -4  13   5       19.10        2.22      9.64 o 
  -3  13   5        0.80       19.15     16.97 o 
  -2  13   5       54.27       58.47     32.67 o 
  -1  13   5      396.34      476.79     53.90 o 
   0  13   5      424.65      571.40     93.03 o 
   1  13   5        0.27        9.77     10.97 o 
   2  13   5        3.08        5.88      9.89 o 
   3  13   5        0.92        7.82      8.83 o 
  -4  14   5       10.83       20.13     12.64 o 
  -3  14   5       17.12       27.23     16.37 o 
  -2  14   5        1.82       28.62     17.14 o 
  -1  14   5       98.27       75.65     23.24 o 
   0  14   5        0.49       -0.07     14.23 o 
   1  14   5       23.05        4.17     13.75 o 
   2  14   5        0.52        5.59     11.49 o 
   3  14   5        0.14       17.36     10.66 o 
  -4  15   5       12.84       25.66     17.83 o 
  -3  15   5       13.11       19.31     14.12 o 
  -2  15   5       56.51       79.66     22.00 o 
  -1  15   5       17.82       35.13     18.45 o 
   0  15   5      169.97       75.31     23.95 o 
   1  15   5        0.00        7.44     15.40 o 
   2  15   5       38.61       31.75     11.22 o 
   3  15   5        3.38       13.18     12.95 o 
  -3  16   5        6.45       36.78     27.22 o 
  -2  16   5        9.37       20.46     30.26 o 
  -1  16   5       30.24        9.68     18.56 o 
   0  16   5       28.06       15.41     14.90 o 
   1  16   5        0.89       -9.97     17.27 o 
   2  16   5       20.40       45.74     15.33 o 
  -2  17   5        0.21       63.46     23.36 o 
  -1  17   5       28.66       25.52     15.42 o 
   0  17   5        8.57        9.45     12.20 o 
   1  17   5        0.13       51.01     23.48 o 
  -1  18   5        2.26       24.78     13.72 o 
   0  18   5        1.63      100.29     60.21 o 
  -6   0   6       26.77       21.00     15.59 o 
  -5   0   6        6.95       21.61     34.44 o 
  -4   0   6       19.61       42.39     27.15 o 
  -3   0   6        9.85      -17.45     32.40 o 
  -2   0   6      463.25      517.27     55.69 o 
  -1   0   6       24.80       34.76     17.81 o 
   0   0   6       24.40       18.97      7.62 o 
   1   0   6        6.84       21.82     12.43 o 
   2   0   6        1.56       22.50     23.06 o 
   3   0   6     1455.48     1577.30    189.84 o 
   4   0   6       26.66       33.33     24.09 o 
   5   0   6        3.99        9.87     13.19 o 
  -6   1   6      140.99       90.32     30.03 o 
  -5   1   6       10.05       18.44     14.55 o 
  -4   1   6      738.44      766.88     76.58 o 
  -3   1   6      359.44      378.22     39.15 o 
  -2   1   6      173.10      185.84     23.29 o 
  -1   1   6       64.53       56.02      9.68 o 
   0   1   6       22.65       25.05      5.70 o 
   1   1   6        1.56        4.13      6.76 o 
   2   1   6      379.53      431.08     28.06 o 
   3   1   6       89.85       71.34     16.21 o 
   4   1   6       14.85       15.16     10.82 o 
   5   1   6        0.76        6.88      8.81 o 
  -6   2   6        9.89       17.40      9.87 o 
  -5   2   6       53.76       37.18     16.53 o 
  -4   2   6       60.52       87.25     22.41 o 
  -3   2   6      368.49      444.86     41.97 o 
  -2   2   6        3.67        4.27      9.51 o 
  -1   2   6      251.29      280.17     15.92 o 
   0   2   6        1.03        9.00      4.70 o 
   1   2   6      100.87      146.46     16.80 o 
   2   2   6       10.28       10.70      8.31 o 
   3   2   6      317.08      404.69     62.11 o 
   4   2   6       56.52       57.80     13.42 o 
   5   2   6        2.18       16.28     14.51 o 
  -6   3   6        5.63        6.78      7.92 o 
  -5   3   6        4.29       11.33     12.57 o 
  -4   3   6      644.65      694.67     56.86 o 
  -3   3   6       84.08       82.49     20.06 o 
  -2   3   6      169.98      207.33     24.11 o 
  -1   3   6      214.48      224.59     14.79 o 
   0   3   6      206.20      212.08     18.73 o 
   1   3   6       83.85       88.05     12.39 o 
   2   3   6        8.57        6.59      7.05 o 
   3   3   6       10.88       19.38     11.76 o 
   4   3   6       19.73       59.41     20.63 o 
  -6   4   6        4.72        4.54     21.95 o 
  -5   4   6      139.87      169.15     92.40 o 
  -4   4   6        6.72       -0.60      9.92 o 
  -3   4   6       26.50       25.52     14.35 o 
  -2   4   6       10.37       36.51     12.64 o 
  -1   4   6       35.10       37.98     10.11 o 
   0   4   6      144.36       98.22     20.57 o 
   1   4   6       59.20       42.99     10.09 o 
   2   4   6      157.73      176.69     29.16 o 
   3   4   6        0.17       14.06      9.84 o 
   4   4   6        0.16        4.78      7.51 o 
  -6   5   6        0.01        3.65     20.92 o 
  -5   5   6       24.25       48.86     26.74 o 
  -4   5   6        1.96       -1.97     10.57 o 
  -3   5   6       15.60       24.28     14.16 o 
  -2   5   6       88.98      110.05     16.00 o 
  -1   5   6       89.04       83.91     10.40 o 
   0   5   6      284.34      308.13     34.86 o 
   1   5   6       22.52       15.37      8.57 o 
   2   5   6        3.49       -0.47      8.54 o 
   3   5   6       10.43       17.68     10.60 o 
   4   5   6        2.81        3.06      7.94 o 
  -5   6   6       15.63        3.09     16.24 o 
  -4   6   6       39.61       40.75     14.49 o 
  -3   6   6        8.85        6.07      8.80 o 
  -2   6   6       96.50      108.43     14.16 o 
  -1   6   6       63.34       51.96     10.40 o 
   0   6   6      112.06      124.76     26.01 o 
   1   6   6       39.27       69.47     17.43 o 
   2   6   6        0.09        7.71      9.06 o 
   3   6   6       41.88       58.10     14.11 o 
   4   6   6        3.83       25.61     11.87 o 
  -5   7   6       54.89       45.95     14.83 o 
  -4   7   6      246.98      234.48     41.04 o 
  -3   7   6       45.18       23.47      9.12 o 
  -2   7   6        7.36       12.38      7.75 o 
  -1   7   6       48.95       44.12     11.21 o 
   0   7   6       80.99      114.30     21.99 o 
   1   7   6        3.89       14.48     14.94 o 
   2   7   6        0.30       11.72      9.05 o 
   3   7   6        1.47       21.53     19.86 o 
   4   7   6       11.52       20.30     10.77 o 
  -5   8   6       41.56       45.57     14.63 o 
  -4   8   6      107.61      134.92     24.48 o 
  -3   8   6       18.81        9.57      7.99 o 
  -2   8   6      119.04       75.92     12.68 o 
  -1   8   6      108.30      127.62     17.85 o 
   0   8   6       15.31       17.63     11.35 o 
   1   8   6        5.87       18.06     13.84 o 
   2   8   6       75.08       48.56     14.18 o 
   3   8   6      107.98       94.53     15.55 o 
   4   8   6        0.01        2.54      7.89 o 
  -5   9   6        5.14       10.28     10.26 o 
  -4   9   6       39.95       57.94     18.03 o 
  -3   9   6       79.77       50.74     13.78 o 
  -2   9   6       88.83       54.88     11.59 o 
  -1   9   6        1.52        2.18      8.46 o 
   0   9   6        6.51        7.63     12.60 o 
   1   9   6        0.03        5.04     11.29 o 
   2   9   6       75.89       27.56     18.53 o 
   3   9   6        3.09       24.36     11.90 o 
   4   9   6        0.05        7.75      7.36 o 
  -5  10   6       16.51       24.26     22.92 o 
  -4  10   6       59.66       59.98     14.45 o 
  -3  10   6       50.77       78.75     20.11 o 
  -2  10   6       67.28       64.78     19.25 o 
  -1  10   6        0.85       -4.46     17.05 o 
   0  10   6        2.05       17.49     12.11 o 
   1  10   6       33.05       35.38     15.81 o 
   2  10   6        2.50        8.41     11.54 o 
   3  10   6       28.55       17.68      9.18 o 
   4  10   6       61.81       62.87      9.68 o 
  -4  11   6       52.84       60.96     23.60 o 
  -3  11   6       40.44       68.52     19.40 o 
  -2  11   6       73.32       67.85     20.17 o 
  -1  11   6      452.28      513.09    104.25 o 
   0  11   6      117.03       93.17     18.78 o 
   1  11   6       53.29       32.62     15.89 o 
   2  11   6        4.94        7.66     10.94 o 
   3  11   6       29.68       17.29      8.42 o 
  -4  12   6        0.48       41.23     21.92 o 
  -3  12   6       82.74       78.73     20.23 o 
  -2  12   6       31.44       46.15     18.18 o 
  -1  12   6      402.35      458.48     69.21 o 
   0  12   6       73.04       57.26     26.22 o 
   1  12   6       32.87       21.68     17.97 o 
   2  12   6       17.25       15.42     11.76 o 
   3  12   6        4.09        7.38      8.96 o 
  -4  13   6        4.23       21.09     25.46 o 
  -3  13   6       53.95       50.17     17.15 o 
  -2  13   6       19.35       25.78     15.73 o 
  -1  13   6      150.14      211.41    112.43 o 
   0  13   6        3.66       -7.00     14.26 o 
   1  13   6        0.36       -4.27     10.72 o 
   2  13   6       10.56       15.87     11.01 o 
   3  13   6        3.50        6.63     13.88 o 
  -3  14   6       19.60       22.80     19.51 o 
  -2  14   6       39.91       30.41     15.75 o 
  -1  14   6        1.08        7.20     13.88 o 
   0  14   6      148.27      213.91     86.36 o 
   1  14   6       20.14        9.32      9.80 o 
   2  14   6        6.27       18.88     16.49 o 
  -3  15   6       37.83       74.62     34.93 o 
  -2  15   6        7.77       17.81     31.09 o 
  -1  15   6        0.28        4.03     12.25 o 
   0  15   6       38.98        8.12     13.23 o 
   1  15   6       73.64       31.17     16.46 o 
   2  15   6        3.58       21.80     11.97 o 
  -2  16   6        7.71        3.11     10.80 o 
  -1  16   6       23.59       35.72     35.60 o 
   0  16   6       26.13       35.33     34.46 o 
   1  16   6       18.26       65.59     18.78 o 
  -1  17   6        0.60       14.69     12.11 o 
   0  17   6        3.28       85.60     35.03 o 
  -5   1   7        0.02       14.25     12.17 o 
  -4   1   7       58.26       74.47     20.52 o 
  -3   1   7       68.25       77.84     20.71 o 
  -2   1   7       36.45       64.26     30.85 o 
  -1   1   7       81.28      106.48     20.17 o 
   0   1   7        8.01       13.20      9.51 o 
   1   1   7      123.14      112.24     18.83 o 
   2   1   7        1.25       18.72     11.81 o 
   3   1   7       67.27       70.37     17.50 o 
   4   1   7       16.78       13.14      8.60 o 
  -5   2   7       49.68       46.31     15.45 o 
  -4   2   7       27.85       47.92     24.29 o 
  -3   2   7      438.13      492.14     45.31 o 
  -2   2   7       17.55       13.80     15.69 o 
  -1   2   7       27.19       40.13     15.11 o 
   0   2   7      227.85      274.34     27.39 o 
   1   2   7        8.02       11.13      9.57 o 
   2   2   7        0.85        2.97      7.76 o 
   3   2   7        0.06        8.45     10.56 o 
   4   2   7       55.32       48.03     11.40 o 
  -5   3   7       71.80       73.12     22.88 o 
  -4   3   7        1.15       25.32     20.39 o 
  -3   3   7      944.51      945.31     82.96 o 
  -2   3   7       13.54       32.82     17.11 o 
  -1   3   7       15.16        3.49      8.90 o 
   0   3   7       67.00       88.68     25.77 o 
   1   3   7       36.10       21.92      9.25 o 
   2   3   7        0.66      -11.28     11.28 o 
   3   3   7       61.63       37.99     14.10 o 
   4   3   7       38.87       34.84     14.76 o 
  -5   4   7       32.89       29.13     12.57 o 
  -4   4   7       73.96       79.70     31.00 o 
  -3   4   7        0.01       16.62     16.35 o 
  -2   4   7      197.81      261.43     30.39 o 
  -1   4   7       56.88       44.66     12.07 o 
   0   4   7       90.19       72.65     14.93 o 
   1   4   7       85.13      106.88     39.57 o 
   2   4   7        2.40       -4.19      9.90 o 
   3   4   7        5.56       18.18     11.60 o 
   4   4   7        7.22       11.69      8.50 o 
  -5   5   7      101.97       98.99     16.60 o 
  -4   5   7       26.42       45.05     18.56 o 
  -3   5   7      268.70      324.34     34.77 o 
  -2   5   7       23.80       16.72     12.59 o 
  -1   5   7      180.27      218.14     27.17 o 
   0   5   7       70.05       84.90     46.28 o 
   1   5   7        1.34        0.65     11.03 o 
   2   5   7       22.63       11.83     13.17 o 
   3   5   7       31.87       56.44     18.70 o 
   4   5   7        4.65        7.78      7.75 o 
  -5   6   7        0.14       -8.76     14.95 o 
  -4   6   7       59.42       21.59     13.07 o 
  -3   6   7        0.11       -5.72     11.25 o 
  -2   6   7        3.89       12.56      9.50 o 
  -1   6   7       10.86       14.30     10.49 o 
   0   6   7      169.66      235.71     38.48 o 
   1   6   7       34.12       45.83     19.83 o 
   2   6   7       12.65       42.64     15.03 o 
   3   6   7        0.56       14.31      9.33 o 
   4   6   7        1.52        6.22      7.17 o 
  -5   7   7        0.17       10.98     14.71 o 
  -4   7   7        1.56      -16.04     17.87 o 
  -3   7   7       51.86       40.22     20.78 o 
  -2   7   7        0.87       -9.14      9.14 o 
  -1   7   7       14.29       11.27      9.17 o 
   0   7   7       18.74       16.29     13.82 o 
   1   7   7        0.02       22.01     20.68 o 
   2   7   7        0.05       36.93     15.93 o 
   3   7   7       18.44       18.96      8.96 o 
  -5   8   7        0.11      -10.06     13.51 o 
  -4   8   7       26.02       25.84     19.57 o 
  -3   8   7        2.11       17.09     12.91 o 
  -2   8   7       22.69       17.65     10.01 o 
  -1   8   7        1.36        3.08      8.59 o 
   0   8   7        0.29        0.31      8.62 o 
   1   8   7       29.62       53.16     20.34 o 
   2   8   7       67.98       47.97     24.27 o 
   3   8   7       16.75       22.77      9.91 o 
  -4   9   7        1.51       45.55     19.99 o 
  -3   9   7        0.24        8.85     11.14 o 
  -2   9   7       58.00       33.62     12.07 o 
  -1   9   7        1.72        1.28      8.57 o 
   0   9   7       21.23       41.44     16.96 o 
   1   9   7        5.79       37.08     30.53 o 
   2   9   7       27.81       21.91     11.86 o 
   3   9   7       13.45       13.45     10.24 o 
  -4  10   7       35.25       49.84     13.15 o 
  -3  10   7      103.95       69.03     13.45 o 
  -2  10   7       19.98       43.74     17.40 o 
  -1  10   7      151.13      149.70     49.01 o 
   0  10   7      220.33      239.74     27.23 o 
   1  10   7       37.97       45.54     15.10 o 
   2  10   7       16.90       19.95     12.09 o 
   3  10   7        0.68       14.32     13.81 o 
  -4  11   7       23.21        5.54     11.84 o 
  -3  11   7        2.27       16.20     11.58 o 
  -2  11   7      149.46      132.15     23.21 o 
  -1  11   7      122.51       82.38     19.17 o 
   0  11   7      195.60      191.15     53.15 o 
   1  11   7       39.45       37.41     14.69 o 
   2  11   7       39.19       19.68     10.79 o 
  -3  12   7        0.00       21.11     15.54 o 
  -2  12   7       15.66       19.01     17.99 o 
  -1  12   7       59.88      111.35     35.38 o 
   0  12   7      166.74      162.89     60.95 o 
   1  12   7       13.59       16.61     18.36 o 
   2  12   7        3.42       26.50     18.48 o 
  -3  13   7        4.46       28.95     16.11 o 
  -2  13   7        0.64       25.79     15.79 o 
  -1  13   7       55.99       50.88     24.37 o 
   0  13   7       57.31       43.39     14.09 o 
   1  13   7       37.05       44.87     14.13 o 
   2  13   7        0.63       51.24     20.73 o 
  -2  14   7        1.93        3.94     13.13 o 
  -1  14   7        9.32       27.37     52.19 o 
   0  14   7        9.44       10.49     18.39 o 
   1  14   7      105.40      111.01     17.58 o 
  -2  15   7        0.01       23.52     18.52 o 
  -1  15   7        0.04       10.68     22.09 o 
   0  15   7       38.48       45.49     16.21 o 
  -5   0   8      260.03      311.94     64.57 o 
  -4   0   8       53.24       35.48     22.37 o 
  -2   0   8        0.18       12.21     18.32 o 
  -1   0   8        0.67       -4.22     15.84 o 
   0   0   8        1.06        2.08     15.31 o 
   1   0   8       63.59       94.50     20.87 o 
   2   0   8        3.27       32.66     14.71 o 
   3   0   8       49.18       24.97     11.58 o 
  -5   1   8       11.05        9.49      9.71 o 
  -4   1   8       42.18       13.38     15.74 o 
  -3   1   8      126.76      157.61     37.93 o 
  -2   1   8        3.51       11.75     12.79 o 
  -1   1   8      111.05      156.19     33.20 o 
   0   1   8        8.47       26.02     15.09 o 
   1   1   8        0.12       19.98     10.33 o 
   2   1   8        7.15       43.28     11.21 o 
   3   1   8       59.54       39.57     11.27 o 
  -5   2   8       11.73       10.21      9.56 o 
  -4   2   8       35.97       35.50     15.31 o 
  -3   2   8      205.35      222.54     30.59 o 
  -2   2   8      541.49      607.40     50.16 o 
  -1   2   8        8.64       14.38     12.96 o 
   0   2   8      113.04       90.70     21.31 o 
   1   2   8        2.85       23.17     13.06 o 
   2   2   8       18.43       37.77     14.49 o 
   3   2   8       23.45       20.26      9.88 o 
  -5   3   8        0.29       29.05     19.74 o 
  -4   3   8        5.80       19.02     29.25 o 
  -3   3   8      231.97      296.05     51.11 o 
  -2   3   8       16.51       19.08     14.16 o 
  -1   3   8      109.18      119.86     42.58 o 
   0   3   8       70.93       68.77     18.93 o 
   1   3   8      134.32      102.19     24.82 o 
   2   3   8       19.33       37.12     12.80 o 
   3   3   8       13.01       21.74      9.41 o 
  -5   4   8        7.85       17.89      9.29 o 
  -4   4   8       81.56       90.95     41.92 o 
  -3   4   8      153.38      194.27     37.79 o 
  -2   4   8        4.33       17.93     13.68 o 
  -1   4   8       24.31       26.12     16.96 o 
   0   4   8      121.95       89.23     16.64 o 
   1   4   8        2.13        3.45     12.37 o 
   2   4   8       11.43       32.28     14.48 o 
   3   4   8        0.67       21.92     12.69 o 
  -4   5   8        0.00       -3.25      9.50 o 
  -3   5   8       12.54       10.02     12.07 o 
  -2   5   8       17.68       36.45     15.71 o 
  -1   5   8       50.96       53.83     13.98 o 
   0   5   8        3.16       51.60     21.49 o 
   1   5   8       49.02       50.37     27.34 o 
   2   5   8        2.31        1.77     11.03 o 
   3   5   8        1.12       20.52     11.37 o 
  -4   6   8        1.58       26.23     11.64 o 
  -3   6   8       72.91       45.92     15.98 o 
  -2   6   8       89.77       89.80     24.10 o 
  -1   6   8       13.15       36.31     12.48 o 
   0   6   8        1.79       47.67     23.05 o 
   1   6   8       49.06       48.71     19.01 o 
   2   6   8        0.90        2.39     11.47 o 
   3   6   8        4.55        8.29      7.66 o 
  -4   7   8       86.93       73.54     24.97 o 
  -3   7   8        8.49       27.13     18.34 o 
  -2   7   8        0.12       26.71     13.65 o 
  -1   7   8        9.73       -2.34     10.61 o 
   0   7   8       12.95       11.05     12.86 o 
   1   7   8       21.90       41.63     17.64 o 
   2   7   8        2.01       16.88     18.14 o 
  -4   8   8       10.29       30.48     15.90 o 
  -3   8   8       80.91       40.15     30.58 o 
  -2   8   8        0.59       28.02     14.00 o 
  -1   8   8        0.36       24.56     44.69 o 
   0   8   8        7.41        5.35     11.89 o 
   1   8   8        3.20       10.84     23.55 o 
   2   8   8        0.02        9.84     12.42 o 
  -3   9   8        0.03       22.92     12.22 o 
  -2   9   8       22.49       30.35     14.80 o 
  -1   9   8       39.56       44.70     18.08 o 
   0   9   8       24.65       11.55     12.20 o 
   1   9   8       29.60       23.36     18.13 o 
   2   9   8        0.02        7.51     10.97 o 
  -2  10   8       17.69       22.09     34.50 o 
  -1  10   8        2.87       23.61     29.65 o 
   0  10   8       23.84       20.47     12.73 o 
   1  10   8       13.28       13.26     11.67 o 
   2  10   8       23.97        9.34     10.51 o 
  -3  11   8       53.31       27.47     11.82 o 
  -2  11   8       14.89       40.99     17.77 o 
  -1  11   8       40.83       32.44     15.66 o 
   0  11   8      167.19      129.40     17.14 o 
   1  11   8       19.66       50.76     15.77 o 
  -2  12   8       45.12       51.65     28.88 o 
  -1  12   8       42.40       53.62     20.12 o 
   0  12   8        8.07       40.89     12.79 o 
   1  12   8       52.76       54.83     24.00 o 
  -1  13   8       12.44       27.83     15.12 o 
   0  13   8       90.79       74.08     27.19 o 
  -4   1   9       23.60       10.27     10.29 o 
  -3   1   9        5.75        6.68     11.09 o 
  -2   1   9      112.53      113.05     22.16 o 
  -1   1   9       34.15       47.66     39.40 o 
   0   1   9       18.07       27.16     14.14 o 
   1   1   9       39.71       48.94     16.43 o 
   2   1   9       24.91       48.89      9.41 o 
  -4   2   9        2.34       -1.12     10.41 o 
  -3   2   9       35.32       36.20     14.68 o 
  -2   2   9       41.35       33.00     15.27 o 
  -1   2   9        7.15       12.13     15.81 o 
   0   2   9        7.83       27.19     14.02 o 
   1   2   9       60.85       52.50     12.74 o 
   2   2   9       20.54       56.89     19.74 o 
  -4   3   9        3.84        6.35      9.14 o 
  -3   3   9       50.83       56.25     16.28 o 
  -2   3   9      366.19      454.28     48.71 o 
  -1   3   9       28.11       47.04     20.29 o 
   0   3   9       10.34       19.43     12.61 o 
   1   3   9        1.93       29.44     10.49 o 
   2   3   9        0.16       25.51     15.04 o 
  -4   4   9        0.01       -2.74      8.05 o 
  -3   4   9       28.83       20.53     12.58 o 
  -2   4   9        7.30       12.22     21.05 o 
  -1   4   9       82.57      112.76     21.38 o 
   0   4   9        0.12        1.95     15.21 o 
   1   4   9       17.45       21.26     15.47 o 
   2   4   9        5.48       35.21     16.43 o 
  -3   5   9       17.26       28.01     17.43 o 
  -2   5   9       25.03       33.57     14.34 o 
  -1   5   9        1.03       -1.91     12.90 o 
   0   5   9       52.76       56.62     37.82 o 
   1   5   9        5.56       31.79     22.95 o 
   2   5   9       22.86       31.15     12.97 o 
  -3   6   9        5.24       12.66     11.71 o 
  -2   6   9       82.46       49.97     15.24 o 
  -1   6   9        0.51       10.90     10.62 o 
   0   6   9       15.17       -4.03     15.08 o 
   1   6   9       61.10       30.54     14.02 o 
  -3   7   9       16.28       44.41     12.02 o 
  -2   7   9       19.72       32.73     18.84 o 
  -1   7   9       15.78       14.84     11.90 o 
   0   7   9        1.99        9.36     15.39 o 
   1   7   9        0.01        0.97      9.72 o 
  -3   8   9        6.13       24.50     12.32 o 
  -2   8   9        0.00       24.81     15.69 o 
  -1   8   9        0.35       36.69     17.28 o 
   0   8   9       11.84       21.01     12.31 o 
   1   8   9        4.95        9.02     14.21 o 
  -2   9   9       15.45       24.64     14.63 o 
  -1   9   9        0.70        4.80      8.62 o 
   0   9   9        4.12       25.64     16.94 o 
  -1  10   9        1.97       22.05     17.99 o 
   0  10   9       60.29       66.91     37.65 o 
  -2   0  10       47.94       19.42     16.29 o 
  -1   0  10        3.36        2.23     12.23 o 
   0   0  10       59.93       75.12     21.37 o 
  -2   1  10        1.38        8.48      9.91 o 
  -1   1  10        9.14       27.80     12.07 o 
   0   1  10        0.79       17.99     10.36 o 
  -2   2  10      174.22      184.61     22.43 o 
  -1   2  10       27.70       31.89     12.30 o 
   0   2  10        1.36       16.71      9.91 o 
  -2   3  10       15.51        7.32      9.52 o 
  -1   3  10       81.29       79.34     17.84 o 
   0   3  10        2.45       23.78      9.93 o 
  -2   4  10       68.28       60.47     27.11 o 
  -1   4  10        0.21       11.04     13.84 o 
   0   4  10        6.15       22.97     15.57 o 
  -1   5  10       41.37       32.86     28.18 o 
                                                 
